# Supplementary material for: Evaluation of Polymer Gel Electrolytes for Use in MnO2 Symmetric Flexible Electrochemical Supercapacitors
Source: Polymers (Basel). 2023 Aug 17;15(16):3438. doi: 10.3390/polym15163438 (PMC10458581; doi:10.3390/polym15163438)
Supplement: Supplementary file 1 [file polymers-15-03438-s001.zip]

Archive with 1 entries (1 files):
- polymers-2551651-supplementary.pdf
